# Supplementary material for: The negative emission potential of alkaline materials
Source: Nat Commun. 2019 Mar 28;10:1401. doi: 10.1038/s41467-019-09475-5 (PMC6438983; doi:10.1038/s41467-019-09475-5)
Supplement: Supplementary file 5 — Supplementary Data 2 [file 41467_2019_9475_MOESM5_ESM.xlsx]

## Sheet: B
Supplementary Data 2: Total CO2 draw-down for alkaline materials: Enhanced Weathering
All units in Mt CO2
RCP2.6
	Red Mud	St.Error±	Coal Ash	St.Error±	Biomass Ash	St.Error±	CKD	St.Error±	Cement	St.Error±	Lime	St.Error±	Slag	St.Error±	Mine Waste	St.Error±		Total	St.Error±
2005	16.417	10.0989	52.7384	9.40136	81.5532	47.9625	194.518	34.8316			42.2749	5.52931	227.416	24.4835	85.0325	108.571		614.918	132.307
2010	18.7732	10.0033	59.9295	10.6326	91.8353	53.9131	215.443	37.5442	695.034	1353.97	46.6275	5.1178	251.053	26.0178	98.9327	110.922		1378.69	1497.2
2020	25.601	9.57921	61.5895	14.4575	100.307	59.6444	253.739	42.3092	732.664	1036.11	55.9209	4.21239	311.085	29.5059	144.396	115.864		1540.91	1195.82
2030	37.9327	10.9936	40.0816	12.4797	118.331	72.8877	293.887	53.8633	949.511	494.184	68.2552	8.90643	413.889	56.2203	238.056	140.006		1921.89	709.535
2040	52.3117	14.5333	25.8809	12.0421	148.195	91.1751	314.376	68.3481	1115.88	308.799	77.8361	13.008	526.12	97.5307	366.439	185.578		2260.6	605.436
2050	65.8477	17.8155	20.9538	10.5904	220.872	135.079	322.344	77.9409	1336.28	173.621	84.5872	12.9563	628.801	127.46	506.889	240.589		2679.69	555.463
2060	76.9741	20.0033	20.6603	10.4836	318.722	200.096	319.714	80.6139	1958.1	189.825	88.3365	11.8258	709.896	143.837	644.793	294.816		3492.4	656.684
2070	84.7698	21.3769	21.5102	12.8732	388.884	242.431	308.097	78.1566	2637.79	231.47	89.1024	12.2068	762.656	152.058	769.905	343.896		4292.81	750.573
2080	90.713	21.9868	18.1225	12.8513	459.993	282.48	299.98	72.8221	2855.8	204.628	89.794	12.8383	803.166	151.535	884.735	387.85		4617.57	759.141
2090	93.4584	22.5297	14.203	10.4289	524.845	320.175	290.377	68.7798	2745.01	286.872	88.9923	14.1147	819.204	152.938	969.597	420.146		4576.09	875.839
2100	92.5146	22.442	10.4304	6.08521	568.7	349.241	276.902	65.2059	2714.66	425.75	86.0805	14.6788	806.144	151.588	1010.71	434.155		4555.43	1034.99
RCP4.5
	Red Mud	St.Error±	Coal Ash	St.Error±	Biomass Ash	St.Error±	CKD	St.Error±	Cement	St.Error±	Lime	St.Error±	Slag	St.Error±	Mine Waste	St.Error±		Total	St.Error±
2005	16.417	10.0989	52.4671	9.3219	80.7101	47.4236	194.518	34.8316			42.2749	5.52931	227.416	24.4835	85.0325	108.571		698.836	131.689
2010	18.4895	9.9639	59.3	10.5831	90.0279	52.8558	212.711	37.3098	695.034	1353.97	46.0373	5.72834	247.81	26.5749	97.3164	110.047		1466.73	1496.99
2020	24.9676	9.50626	63.6492	13.9187	99.7078	58.9349	248.989	42.0393	718.213	1015.67	54.8132	4.92966	304.383	30.7113	140.439	114.042		1655.16	1175.71
2030	35.7424	11.2366	62.3527	16.3882	108.95	64.9082	285.031	55.3158	929.811	483.931	65.7548	11.0214	394.238	63.4781	221.553	135.636		2103.43	706.279
2040	48.0923	15.7123	53.2315	15.2902	124.637	74.812	306.747	75.4586	1074.85	297.446	74.7604	17.0547	492.051	115.925	328.19	178.267		2502.56	611.699
2050	60.1179	20.0137	48.8467	11.8265	153.166	91.7509	318.086	91.8303	1461.51	189.892	81.589	18.0326	584.767	158.125	446.077	230.272		3154.15	581.47
2060	70.6493	23.0633	47.6234	10.4241	198.193	119.135	319.293	100.38	1975.83	191.544	85.8619	16.2066	662.892	185.304	565.86	282.211		3926.21	646.057
2070	79.0763	24.687	45.1816	10.4645	238.53	143.51	311.296	99.9094	2553.65	229.796	87.5654	14.775	721.815	196.925	683.021	330.126		4720.14	720.067
2080	86.3923	25.5043	41.5595	10.42	274.344	165.261	304.967	94.1286	3041.68	232.408	89.1236	15.0742	773.328	198.603	800.683	376.6		5412.08	741.399
2090	91.2763	26.0267	38.877	11.5485	308.117	186.055	297.184	86.5092	3221.16	394.424	89.477	16.7769	806.106	197.205	902.602	415.61		5754.79	918.546
2100	93.1086	26.184	38.2398	12.354	340.298	205.639	286.973	79.3635	3401.9	661.795	88.2194	18.2025	815.097	194.047	975.365	441.239		6039.2	1197.59
RCP6.0
	Red Mud	St.Error±	Coal Ash	St.Error±	Biomass Ash	St.Error±	CKD	St.Error±	Cement	St.Error±	Lime	St.Error±	Slag	St.Error±	Mine Waste	St.Error±		Total	St.Error±
2005	16.417	10.0989	52.8078	9.36631	82.4309	48.4466	194.518	34.8316			42.2749	5.52931	227.416	24.4835	85.0325	108.571		700.897	132.756
2010	18.3726	9.94678	58.6926	10.4595	90.3864	53.1019	211.631	37.1945	695.034	1353.97	45.8048	5.72709	246.528	26.5402	96.6395	109.742		1463.09	1496.94
2020	24.4368	9.35108	63.1718	14.7141	107.38	63.0665	244.384	41.1677	700.566	990.717	53.7726	4.85617	298.363	29.965	137.28	112.045		1629.35	1153.84
2030	34.479	11.2148	69.1595	18.8382	112.43	66.513	279.339	55.4995	893.558	465.062	64.2081	11.6368	382.628	65.1367	212.277	132.628		2048.08	693.901
2040	45.96	16.2906	68.7865	18.5812	118.805	71.5683	302.536	79.1664	1064.55	294.595	73.1356	19.1568	474.734	124.346	309.368	174.736		2457.87	623.704
2050	57.5587	21.4557	74.1037	16.247	136.192	83.1883	317.417	100.408	1452.46	188.716	80.4661	21.4727	565.726	175.575	419.043	227.874		3102.97	607.063
2060	68.5292	25.4346	85.2451	18.6253	158.642	97.9066	323.361	114.033	2000.55	193.941	85.8031	19.9034	649.027	212.295	537.101	283.453		3908.26	682.139
2070	77.7662	27.724	85.266	20.7039	178.802	112.303	318.427	117.073	2544.95	230.745	88.3966	17.5579	715.206	230.989	656.638	335.572		4665.45	757.095
2080	86.6396	28.9231	76.4976	18.4927	192.985	123.281	315.694	112.675	3103.94	234.513	91.2172	17.078	779.827	236.373	785.546	388.579		5432.34	771.335
2090	93.368	29.3825	70.4054	17.2837	208.355	134.517	310.689	103.36	3464.19	449.08	92.7839	18.6702	827.519	233.051	905.806	434.955		5973.12	985.343
2100	96.96	29.1457	65.7717	16.387	233.976	151.739	302.633	92.6326	3340.41	714.919	92.5873	20.1663	850.513	223.508	1000.66	467.069		5983.51	1248.5
SSP1
	Red Mud	St.Error±	Coal Ash	St.Error±	Biomass Ash	St.Error±	CKD	St.Error±	Cement	St.Error±	Lime	St.Error±	Slag	St.Error±	Mine Waste	St.Error±		Total	St.Error±
2005	16.417	8.47453	51.1041	8.47149	73.8269	43.2688	194.518	34.8316			42.2749	5.52931	227.406	24.483	85.0325	108.571		690.58	125.059
2010	18.9621	8.90345	61.7291	10.1134	88.5703	51.9097	217.022	37.522	695.034	1353.97	46.9694	4.89546	252.965	25.58	100.064	111.202		1481.32	1492.9
2020	27.1361	10.1552	66.0654	10.6905	68.9807	40.4286	267.519	43.9985	743.098	1050.86	59.0154	3.87885	328.814	29.5547	153.418	121.894		1714.05	1189.57
2030	40.9638	11.5357	69.3383	11.0739	82.3895	48.2872	306.137	48.9762	961.976	500.671	71.7112	3.38975	441.201	36.2357	261.078	146.016		2234.79	660.17
2040	56.9633	12.9963	71.7765	11.3051	114.354	67.0214	319.639	50.7544	1150.25	318.311	80.637	3.46274	562.417	44.4062	411.45	191.376		2767.49	508.257
2050	70.1433	14.2327	70.0948	10.8784	130.501	76.4845	316.243	50.2399	1461.6	189.904	85.1058	3.56772	657.836	51.1457	562.5	243.441		3354.02	396.453
2060	78.0758	14.8152	70.1891	10.7232	148.462	87.0114	300.738	47.9058	1997.01	193.597	85.2267	3.54634	709.836	54.7956	683.252	286.6		4072.79	412.394
2070	82.2624	14.9763	67.7412	10.1772	176.785	103.611	283.008	45.2178	2603.33	221.276	83.4842	3.46538	733.178	56.3794	777.046	320.748		4806.84	455.104
2080	82.8493	14.7084	57.4897	8.48379	212.827	124.735	264.817	42.4139	2943.72	194.833	80.2887	3.3304	729.538	55.982	833.777	341.173		5205.31	444.486
2090	80.5363	14.0787	48.4065	7.00763	232.687	136.374	245.775	39.4309	2976.2	160.941	75.8412	3.14535	703.961	53.955	854.539	347.836		5217.95	414.933
2100	76.025	13.1716	39.8598	5.65263	230.244	134.942	225.968	36.2895	2920.36	147.278	70.4318	2.92088	661.753	50.6875	841.037	341.241		5065.68	390.943
SSP2
	Red Mud	St.Error±	Coal Ash	St.Error±	Biomass Ash	St.Error±	CKD	St.Error±	Cement	St.Error±	Lime	St.Error±	Slag	St.Error±	Mine Waste	St.Error±		Total	St.Error±
2005	16.417	10.0989	52.7087	8.73748	81.2024	47.5915	194.518	34.8316			42.2749	5.52931	227.416	24.4835	85.0325	108.571		699.57	131.272
2010	19.6164	10.4115	59.4453	9.73925	92.1798	54.0252	224.932	38.9393	695.034	1353.97	48.6812	5.12162	262.135	26.5735	103.419	115.626		1505.44	1498.78
2020	26.5585	9.9195	59.8518	9.68506	104.344	61.1543	263.519	43.3927	711.935	1006.79	58.0646	3.86822	322.907	29.1219	149.723	120.309		1696.9	1163.94
2030	42.1444	11.8388	67.3771	10.7607	102.795	60.2467	345.379	55.5704	983.371	511.806	79.181	4.00846	469.801	39.4191	258.198	158.423		2348.25	693.65
2040	58.1434	13.7624	72.0765	11.3523	97.588	57.1949	401.407	64.0035	1302.43	360.424	95.8728	4.35541	609.662	49.365	383.403	200.962		3020.58	560.458
2050	74.9778	15.8933	80.5793	12.5055	99.7047	58.4354	441.608	70.1563	1755.87	228.137	109.933	4.76357	749.895	59.4881	529.929	252.088		3842.5	449.379
2060	92.0696	18.1075	95.2819	14.5568	106.437	62.3811	465.394	73.8776	2382.39	230.96	120.968	5.1214	885.766	69.3537	697.945	312.009		4846.25	474.358
2070	109.688	20.4751	108.197	16.2552	108.755	63.7395	477.767	75.9336	3201.31	273.544	129.987	5.43754	1021.3	79.2632	895.537	384.493		6052.54	534.648
2080	125.71	22.688	122.217	18.0356	102.683	60.1809	481.037	76.6381	3931.34	262.145	136.632	5.68422	1141.48	88.0944	1104.56	462.837		7145.66	533.466
2090	140.16	24.7586	127.414	18.4452	100.759	59.0533	483.111	77.1848	4405.72	249.937	142.413	5.91164	1249.54	96.0923	1322.02	545.834		7971.14	531.383
2100	147.726	25.7551	123.294	17.4847	110.042	64.4939	472.073	75.6093	4702.82	246.791	143.139	5.93745	1300.71	99.8112	1487.04	608.467		8486.85	535.883
SSP3
	Red Mud	St.Error±	Coal Ash	St.Error±	Biomass Ash	St.Error±	CKD	St.Error±	Cement	St.Error±	Lime	St.Error±	Slag	St.Error±	Mine Waste	St.Error±		Total	St.Error±
2005	16.417	10.0989	51.3819	7.51453	77.3379	45.3266	194.518	34.8316			42.2749	5.52931	227.416	24.4835	85.0325	108.571		694.378	127.784
2010	17.3877	9.55661	57.1815	8.34224	82.7597	48.5042	201.911	35.297	695.034	1353.97	43.7167	4.9269	235.134	24.2847	91.0794	106.352		1424.2	1484.89
2020	22.3864	8.73694	73.0544	10.6307	97.1677	56.9485	228.857	37.92	708.911	1002.52	50.1655	3.57655	276.659	25.377	124.53	105.717		1581.73	1145.71
2030	27.4711	8.42741	90.4958	13.1333	113.881	66.744	247.592	40.1929	854.683	444.829	55.5955	3.13572	318.741	27.5531	161.539	111.633		1870	604.016
2040	31.249	8.54399	104.976	15.1919	130.735	76.6218	263.659	42.521	1048.3	290.099	60.0524	3.12755	352.452	29.8148	189.066	119.979		2180.49	465.92
2050	34.1146	8.80633	119.273	17.21	150.773	88.3657	277.964	44.7043	1387.29	180.245	63.8092	3.21354	379.426	31.7875	209.522	127.735		2622.17	374.333
2060	36.4452	9.07304	131.766	18.9536	173.187	101.502	289.657	46.5044	1915.82	185.719	66.874	3.29831	401.473	33.4244	226.236	134.298		3241.46	398.475
2070	38.8003	9.329	145.342	20.8381	199.203	116.75	298.324	47.7989	2477.53	220.09	69.4104	3.34103	422.173	34.8805	244.298	140.291		3895.08	453.028
2080	41.0355	9.57412	158.491	22.6451	225.468	132.143	304.531	48.7023	2796.45	193.435	71.4553	3.36376	440.872	36.1585	262.322	145.797		4300.63	446.022
2090	43.3283	9.8329	172.183	24.5119	250.965	147.087	309.501	49.4129	2916.88	177.016	73.2994	3.38137	459.449	37.4153	281.551	151.519		4507.16	448.657
2100	45.87	10.1215	186.379	26.4309	281.876	165.203	313.335	49.9427	2987.26	172.615	75.0369	3.39422	479.333	38.7475	303.856	158.037		4672.95	466.455
SSP4
	Red Mud	St.Error±	Coal Ash	St.Error±	Biomass Ash	St.Error±	CKD	St.Error±	Cement	St.Error±	Lime	St.Error±	Slag	St.Error±	Mine Waste	St.Error±		Total	St.Error±
2005	16.417	8.47453	54.0399	8.95814	77.6159	45.4895	194.518	34.8316			42.2749	5.52931	227.416	24.4835	85.0325	108.571		697.314	127.767
2010	18.714	8.92426	60.9452	9.98499	86.3611	50.6149	215.453	37.4056	695.034	1353.97	46.6315	5.00907	250.99	25.5865	98.4611	111.554		1472.59	1491.5
2020	24.6863	9.47159	82.0996	13.2851	112.554	65.9661	247.395	40.8172	698.335	987.562	54.415	3.70431	301.749	27.3611	138.553	113.336		1659.79	1148.17
2030	32.7875	10.302	102.19	16.3207	140.508	82.3499	271.392	43.6995	897.951	467.349	62.0788	3.17203	366.947	30.8725	200.014	124.115		2073.87	654.065
2040	41.0032	11.2843	110.704	17.4363	162.042	94.9706	287.31	45.8355	1096.93	303.556	68.3681	3.12579	432.024	35.0662	268.656	142.405		2467.04	511.275
2050	48.1995	12.2136	111.93	17.3709	176.843	103.645	297.558	47.3064	1400.3	181.936	73.1456	3.20372	488.469	38.9506	333.656	162.695		2930.1	404.626
2060	54.2282	12.9705	113.885	17.3989	191.605	112.297	301.961	47.9446	1907.76	184.939	76.3406	3.27408	534.323	42.1589	393.061	182.218		3573.16	420.983
2070	59.2385	13.5395	109.599	16.4659	195.65	114.667	300.71	47.7349	2457.88	212.476	78.0654	3.30656	570.481	44.6808	448.165	200.628		4219.79	452.871
2080	63.1334	13.958	95.1304	14.0385	194.951	114.258	297.1	47.1793	2823.21	190.466	78.8996	3.31798	597.57	46.5728	495.472	216.803		4645.46	429.791
2090	66.034	14.2183	83.9058	12.1467	190.856	111.858	290.813	46.2134	2973.66	169.721	78.8443	3.30031	616.238	47.8529	536.013	230.704		4836.36	405.31
2100	67.7246	14.2671	74.9179	10.6243	185.672	108.819	280.991	44.6933	2979.92	157.143	77.6652	3.24077	624.46	48.3535	567.653	241.272		4859.01	387.141
SSP5
	Red Mud	St.Error±	Coal Ash	St.Error±	Biomass Ash	St.Error±	CKD	St.Error±	Cement	St.Error±	Lime	St.Error±	Slag	St.Error±	Mine Waste	St.Error±		Total	St.Error±
2005	16.417	7.86988	53.1002	8.80238	93.5675	54.8385	194.518	34.8316			42.2749	5.52931	227.416	24.4835	85.0325	108.571		712.326	136.355
2010	17.7884	7.83579	57.6015	9.43718	100.271	58.7674	204.183	35.3726	695.034	1353.97	44.1907	4.67358	237.927	24.1534	93.7334	105.149		1450.73	1494.21
2020	24.1674	8.46684	56.9914	9.2222	110.528	64.7787	237.645	39.0671	686.132	970.304	52.4498	3.42932	292.451	26.2519	136.789	108.203		1597.15	1121.52
2030	35.0667	9.18282	66.6963	10.652	92.7127	54.3375	248.086	39.5926	846.886	440.771	58.8941	2.70443	370.65	30.1335	228.812	122.196		1947.8	587.374
2040	49.5434	10.6672	92.9876	14.6459	77.2103	45.2518	242.786	38.5443	997.138	275.941	63.6899	2.68791	473.22	36.9744	381.185	168.744		2377.76	424.712
2050	61.8328	12.2173	137.453	21.3321	79.9924	46.8823	236.038	37.6073	1250.3	162.448	67.099	2.79128	561.209	43.3077	544.105	227.905		2938.03	326.586
2060	69.6739	13.2385	201.802	30.8304	88.9084	52.1078	228.869	36.622	1727.24	167.438	68.6799	2.84942	616.213	47.3213	683.516	280.567		3684.9	350.408
2070	68.9951	12.8779	260.942	39.2032	97.3048	57.0289	209.424	33.6056	2198.84	188.423	64.7568	2.68561	602.54	46.1756	737.565	300.034		4240.37	379.999
2080	70.8722	13.1374	299.94	44.2623	105.668	61.9302	208.397	33.4814	2377.13	156.876	65.2164	2.70458	615.808	47.1563	802.619	325.158		4545.65	359.548
2090	68.3303	12.6373	309.048	44.7398	115.455	67.6665	198.914	31.9697	2304.82	121.953	62.4731	2.59081	592.736	45.3785	800.121	323.539		4451.89	326.936
2100	64.3767	11.8984	304.968	43.2484	125.528	73.5698	186.967	30.052	2232.49	112.392	58.7656	2.43705	558.21	42.7328	765.761	309.408		4297.07	316.33
