# Supplementary material for: The negative emission potential of alkaline materials
Source: Nat Commun. 2019 Mar 28;10:1401. doi: 10.1038/s41467-019-09475-5 (PMC6438983; doi:10.1038/s41467-019-09475-5)
Supplement: Supplementary file 6 — Supplementary Data 3 [file 41467_2019_9475_MOESM6_ESM.xlsx]

## Sheet: C
Supplementary Data 3: Aluminium and red mud production
Total Aluminium Production (Mt/yr)
	RCP2.6		RCP4.5		RCP6.0		SSP1		SSP2		SSP3		SSP4		SSP5
	Average	St.Error±	Average	St.Error±	Average	St.Error±	Average	St.Error±	Average	St.Error±	Average	St.Error±	Average	St.Error±	Average	St.Error±
1960	13.2391	16.9894	13.2391	16.9894	13.2391	16.9894	13.2391	8.56194	13.2391	16.9894	13.2391	16.9894	13.2391	8.56194	13.2391	7.90908
1965	14.3724	18.4022	14.3724	18.4022	14.3724	18.4022	14.3724	9.38212	14.3724	18.4022	14.3724	18.4022	14.3724	9.38212	14.3724	8.66505
1975	16.8997	20.9665	16.8997	20.9665	16.8997	20.9665	16.8997	11.4703	16.8997	20.9665	16.8997	20.9665	16.8997	11.4703	16.8997	10.5893
1985	20.0441	22.7546	20.0441	22.7546	20.0441	22.7546	20.0441	13.6583	20.0441	22.7546	20.0441	22.7546	20.0441	13.6583	20.0441	12.6047
1995	27.5888	21.9108	27.5888	21.9108	27.5888	21.9108	27.5888	16.1166	27.5888	21.9108	27.5888	21.9108	27.5888	16.1166	27.5888	14.8708
2005	37.1033	22.2129	37.1033	22.2129	37.1033	22.2129	37.1033	18.4204	37.1033	22.2129	37.1033	22.2129	37.1033	18.4204	37.1033	16.9951
2010	42.4284	21.7975	41.7872	21.73	41.523	21.7001	42.8554	19.1882	44.3341	22.6802	39.2971	20.8715	42.2946	19.2624	40.2028	16.7722
2020	57.8597	20.0443	56.4282	19.9483	55.2285	19.6383	61.329	21.25	60.0235	20.7501	50.5944	18.4045	55.7923	19.8997	54.6197	17.5079
2030	85.7299	21.6887	80.7798	22.6819	77.9244	22.8259	92.5804	22.5469	95.2486	23.1199	62.0862	16.9027	74.1014	20.7923	79.2526	17.4684
2040	118.227	28.2739	108.691	32.0129	103.872	33.7613	128.74	23.0517	131.407	24.9444	70.6245	16.5274	92.6694	21.8799	111.971	18.1816
2050	148.819	34.3282	135.87	40.9498	130.086	44.8673	158.528	23.0712	169.454	26.7613	77.1009	16.6517	108.934	22.9065	139.745	19.287
2060	173.965	37.9312	159.671	46.9813	154.88	53.1487	176.456	22.3304	208.082	28.4455	82.3681	16.8773	122.559	23.6437	157.467	19.9867
2070	191.584	40.0044	178.717	49.7436	175.756	57.5191	185.917	21.3214	247.901	30.2119	87.6908	17.053	133.882	24.042	155.933	18.9994
2080	205.016	40.36	195.251	50.5997	195.81	59.2151	187.244	20.102	284.112	31.8667	92.7425	17.2119	142.685	24.2514	160.175	19.2003
2090	211.221	41.2402	206.289	51.0806	211.017	59.3258	182.016	18.7108	316.768	33.5413	97.9242	17.3825	149.24	24.235	154.43	18.4104
2100	209.088	41.2131	210.43	51.1536	219.135	58.1287	171.82	17.2034	333.869	34.054	103.669	17.5618	153.061	23.9028	145.495	17.3182
Total Redmud Production (Mt/yr)
	RCP2.6		RCP4.5		RCP6.0		SSP1		SSP2		SSP3		SSP4		SSP5
	Average	St.Error±	Average	St.Error±	Average	St.Error±	BASELINE	St.Error±	BASELINE	St.Error±	BASELINE	St.Error±	BASELINE	St.Error±	BASELINE	St.Error±
1960	45.664	58.6015	45.664	58.6015	45.664	58.6015	45.664	29.5359	45.664	58.6015	45.664	58.6015	45.664	29.5359	45.664	27.2844
1965	49.5729	63.4747	49.5729	63.4747	49.5729	63.4747	49.5729	32.3651	49.5729	63.4747	49.5729	63.4747	49.5729	32.3651	49.5729	29.8922
1975	58.2902	72.3199	58.2902	72.3199	58.2902	72.3199	58.2902	39.568	58.2902	72.3199	58.2902	72.3199	58.2902	39.568	58.2902	36.5299
1985	69.1354	78.4883	69.1354	78.4883	69.1354	78.4883	69.1354	47.1159	69.1354	78.4883	69.1354	78.4883	69.1354	47.1159	69.1354	43.4822
1995	95.1586	75.5814	95.1586	75.5814	95.1586	75.5814	95.1586	55.5989	95.1586	75.5814	95.1586	75.5814	95.1586	55.5989	95.1586	51.3026
2005	127.976	76.6289	127.976	76.6289	127.976	76.6289	127.976	63.5506	127.976	76.6289	127.976	76.6289	127.976	63.5506	127.976	58.6356
2010	146.343	75.2005	144.131	74.9672	143.22	74.8637	147.816	66.2034	152.916	78.2458	135.542	72.0047	145.882	66.4584	138.666	57.8701
2020	199.568	69.1708	194.631	68.838	190.493	67.7681	211.534	73.3316	207.031	71.6066	174.509	63.5092	192.437	68.67	188.393	60.4229
2030	295.697	74.878	278.624	78.2934	268.775	78.7855	319.326	77.8467	328.529	79.8256	214.146	58.3475	255.589	71.7709	273.356	60.3259
2040	407.786	97.6238	374.895	110.494	358.273	116.515	444.047	79.658	453.246	86.1807	243.596	57.0683	319.633	75.5487	386.206	62.854
2050	513.304	118.537	468.638	141.336	448.688	154.833	546.789	79.8014	584.476	92.526	265.934	57.5082	375.731	79.1155	482.006	66.7332
2060	600.037	130.996	550.734	162.159	534.207	183.412	608.626	77.3092	717.711	98.4278	284.102	58.2957	422.726	81.6824	543.13	69.1936
2070	660.807	138.172	616.424	171.707	606.212	198.504	641.261	73.8758	855.054	104.626	302.461	58.9119	461.783	83.0791	537.838	65.7964
2080	707.136	139.424	673.455	174.683	675.383	204.377	645.837	69.6949	979.953	110.436	319.885	59.4701	492.145	83.8206	552.471	66.5009
2090	728.538	142.468	711.528	176.358	727.833	204.78	627.806	64.902	1092.59	116.307	337.757	60.0691	514.756	83.7804	532.657	63.768
2100	721.18	142.37	725.811	176.617	755.833	200.667	592.639	59.6912	1151.57	118.133	357.571	60.7	527.935	82.6472	501.837	59.9856
