# Supplementary material for: The negative emission potential of alkaline materials
Source: Nat Commun. 2019 Mar 28;10:1401. doi: 10.1038/s41467-019-09475-5 (PMC6438983; doi:10.1038/s41467-019-09475-5)
Supplement: Supplementary file 7 — Supplementary Data 4 [file 41467_2019_9475_MOESM7_ESM.xlsx]

## Sheet: D
Supplementary Data 4: Cement and by-products production
Total Cement Production (Mt/yr)
	RCP2.6		RCP4.5		RCP6.0		SSP1		SSP2		SSP3		SSP4		SSP5
	Average	St.Error±	Average	St.Error±	Average	St.Error±	Average	St.Error±	Average	St.Error±	Average	St.Error±	Average	St.Error±	Average	St.Error±
1960	126.867	247.129	126.867	247.129	126.867	247.129	126.867	247.129	126.867	247.129	126.867	247.129	126.867	247.129	126.867	247.129
1965	189.02	267.273	189.02	267.273	189.02	267.273	189.02	267.273	189.02	267.273	189.02	267.273	189.02	267.273	189.02	267.273
1975	579.886	301.537	579.886	301.537	579.886	301.537	579.886	301.537	579.886	301.537	579.886	301.537	579.886	301.537	579.886	301.537
1985	1171.18	323.071	1171.18	323.071	1171.18	323.071	1171.18	323.071	1171.18	323.071	1171.18	323.071	1171.18	323.071	1171.18	323.071
1995	2358.96	302.044	2358.96	302.044	2358.96	302.044	2358.96	302.044	2358.96	302.044	2358.96	302.044	2358.96	302.044	2358.96	302.044
2005	3186.93	300.865	3186.93	300.865	3186.93	300.865	3186.93	300.865	3186.93	300.865	3186.93	300.865	3186.93	300.865	3186.93	300.865
2010	3529.75	299.849	3484.99	304.085	3467.31	304.974	3555.62	291.921	3685.23	304.267	3308.05	284.726	3529.93	295.113	3345.28	277.069
2020	4157.19	283.516	4079.36	298.516	4003.93	289.416	4382.96	273.636	4317.42	271.787	3749.53	245.932	4053.26	258.545	3893.52	242.296
2030	4814.96	491.951	4669.88	562.534	4576.62	584.699	5015.66	247.847	5658.6	295.957	4056.48	229.489	4446.41	234.24	4064.58	195.665
2040	5150.66	799.833	5025.66	971.422	4956.67	1055.23	5236.89	237.742	6576.54	313.437	4319.72	230.882	4707.21	225.684	3977.74	180.192
2050	5281.2	992.418	5211.43	1278.59	5200.47	1442.25	5181.23	236.638	7235.2	330.45	4554.09	237.221	4875.11	224.63	3867.18	182.741
2060	5238.11	1053.16	5231.22	1439.14	5297.86	1685.43	4927.21	232.281	7624.89	344.963	4745.66	243.1	4947.24	224.438	3749.74	185.672
2070	5047.77	1024.57	5100.2	1441.24	5217.03	1746.12	4636.74	226.014	7827.6	359.382	4887.67	245.345	4926.75	222.873	3431.14	174.87
2080	4914.78	929.644	4996.5	1341.76	5172.24	1669.87	4338.69	216.936	7881.19	372.183	4989.35	245.65	4867.6	221.198	3414.32	176.092
2090	4757.46	863.61	4868.98	1208.3	5090.24	1505.92	4026.72	204.81	7915.16	385.577	5070.79	245.134	4764.61	218.363	3258.96	168.684
2100	4536.7	815.347	4701.68	1085.77	4958.26	1316.87	3702.2	190.178	7734.31	386.753	5133.59	243.682	4603.69	213.292	3063.22	158.673
Total Cement Kiln Dust Production (Mt/yr)
	RCP2.6		RCP4.5		RCP6.0		SSP1		SSP2		SSP3		SSP4		SSP5
	Average	St.Error±	Average	St.Error±	Average	St.Error±	BASELINE	St.Error±	BASELINE	St.Error±	BASELINE	St.Error±	BASELINE	St.Error±	BASELINE	St.Error±
1960	14.5983	28.5172	14.5983	28.5172	14.5983	28.5172	14.5983	28.5172	14.5983	28.5172	14.5983	28.5172	14.5983	28.5172	14.5983	28.5172
1965	21.7502	30.9197	21.7502	30.9197	21.7502	30.9197	21.7502	30.9197	21.7502	30.9197	21.7502	30.9197	21.7502	30.9197	21.7502	30.9197
1975	66.7263	36.0519	66.7263	36.0519	66.7263	36.0519	66.7263	36.0519	66.7263	36.0519	66.7263	36.0519	66.7263	36.0519	66.7263	36.0519
1985	134.766	42.1063	134.766	42.1063	134.766	42.1063	134.766	42.1063	134.766	42.1063	134.766	42.1063	134.766	42.1063	134.766	42.1063
1995	271.441	52.8582	271.441	52.8582	271.441	52.8582	271.441	52.8582	271.441	52.8582	271.441	52.8582	271.441	52.8582	271.441	52.8582
2005	366.713	63.9791	366.713	63.9791	366.713	63.9791	366.713	63.9791	366.713	63.9791	366.713	63.9791	366.713	63.9791	366.713	63.9791
2010	406.162	68.8588	401.011	68.4538	398.977	68.25	409.138	68.7871	424.052	71.3905	380.651	64.7488	406.182	68.59	384.935	64.8541
2020	478.359	77.3954	469.404	76.9606	460.724	75.3545	504.338	80.4158	496.797	79.3148	431.451	69.3389	466.4	74.6165	448.019	71.4006
2030	554.048	99.0569	537.354	102.008	526.623	102.452	577.142	89.3505	651.124	101.42	466.771	73.3983	511.64	79.7588	467.703	72.2194
2040	592.676	126.617	578.292	140.333	570.354	147.465	602.598	92.5472	756.75	116.739	497.061	77.616	541.649	83.6048	457.71	70.2821
2050	607.697	144.88	599.669	171.425	598.407	187.749	596.194	91.6123	832.54	127.93	524.03	81.5861	560.969	86.2673	444.989	68.5903
2060	602.739	150.021	601.945	187.677	609.614	213.569	566.964	87.3721	877.381	134.708	546.073	84.8614	569.269	87.4233	431.475	66.8129
2070	580.837	145.471	586.869	186.861	600.313	219.379	533.54	82.4867	900.706	138.469	562.414	87.2117	566.911	87.0397	394.814	61.3216
2080	565.534	135.38	574.937	175.934	595.159	211.059	499.244	77.3845	906.873	139.776	574.115	88.8488	560.105	86.0287	392.879	61.0998
2090	547.431	127.774	560.263	161.518	585.724	193.422	463.346	71.9501	910.782	140.801	583.486	90.1348	548.254	84.2715	375.002	58.3427
2100	522.029	121.113	541.013	148.02	570.537	173.113	426.005	66.2226	889.972	137.95	590.712	91.0909	529.737	81.5047	352.479	54.8432
Demolition waste production (Mt/yr)
	RCP2.6		RCP4.5		RCP6.0		SSP1		SSP2		SSP3		SSP4		SSP5
	Average	St.Error±	Average	St.Error±	Average	St.Error±	BASELINE	St.Error±	BASELINE	St.Error±	BASELINE	St.Error±	BASELINE	St.Error±	BASELINE	St.Error±
2015	4424.31	36.2988	4452.19	37.4434	4441.73	36.6857	4354.56	35.7136	4418.99	36.1834	4382.04	36.7867	4424.48	36.057	4414.46	36.8883
2020	5351.2	38.711	5369.53	39.5295	5359.44	38.8392	5285.75	38.4464	5354.65	38.9358	5272.96	38.3459	5354.05	38.6175	5317.49	38.6257
2030	8258.01	56.646	8259.64	57.2082	8234.64	56.0766	8195.15	56.9255	8346.44	58.9312	8038.01	53.9467	8241.26	55.9901	8111.34	54.3178
2040	12183.5	72.7864	12095.5	72.5531	12073.3	71.2586	12185.4	74.0622	12576.6	79.6321	11651.1	66.6798	12058.9	70.8721	11708.7	66.257
2050	15465.9	60.844	15311	59.9748	15224.6	58.7076	15611	62.3799	16602.1	77.2903	14483.8	50.1664	15111.6	56.2045	14356.5	46.4205
2060	21361.1	75.7964	20995	74.8394	20903.5	73.6092	21608.9	77.2015	23888.4	99.0147	19646.4	63.936	20570	69.7924	19086.8	58.274
2070	25150.8	62.371	24699.4	62.0592	24548.8	61.7238	25373.5	61.1277	29702.1	92.5973	22852.3	50.2502	23966.8	54.8926	21458	41.0828
2080	27744.4	46.136	27287.9	47.3034	27168.5	49.3924	27713.7	40.9647	34779.1	78.5908	25166.3	36.0138	26292.3	37.5077	22544.7	24.6107
2090	29164.2	33.6418	28809.3	36.9514	28836.6	42.1338	28631.3	24.5847	38808.3	61.7657	26761.6	25.5284	27636.1	22.732	22615.3	15.3153
2100	29669.8	27.9278	29498.4	33.1018	29764.2	39.9739	28458	18.4322	41757.3	45.4269	27925.9	19.2993	28255.6	13.2276	22132.5	13.2815
