# Supplementary material for: The negative emission potential of alkaline materials
Source: Nat Commun. 2019 Mar 28;10:1401. doi: 10.1038/s41467-019-09475-5 (PMC6438983; doi:10.1038/s41467-019-09475-5)
Supplement: Supplementary file 8 — Supplementary Data 5 [file 41467_2019_9475_MOESM8_ESM.xlsx]

## Sheet: E
Supplementary Data 5: Biomass, coal and ash production
Total Biomass Use (Gt/yr)
	RCP2.6		RCP4.5		RCP6.0		SSP1	SSP2	SSP3	SSP4	SSP5
	Average	St.Error±	Average	St.Error±	Average	St.Error±	BASELINE	BASELINE	BASELINE	BASELINE	BASELINE
2005	2.55336	0.124621	2.52697	0.105831	2.58085	0.113215	2.31146	2.54238	2.42139	2.43009	2.92952
2010	2.87529	0.0974179	2.8187	0.0974906	2.82993	0.11525	2.77307	2.88608	2.59114	2.7039	3.13941
2020	3.14053	0.315256	3.12177	0.239296	3.36197	0.128121	2.15973	3.26692	3.04224	3.52397	3.46054
2030	3.70485	0.702125	3.41112	0.364843	3.52008	0.283623	2.57955	3.21843	3.56553	4.39921	2.90276
2040	4.63987	0.868313	3.90229	0.505652	3.71968	0.518012	3.58035	3.0554	4.09321	5.07342	2.41739
2050	6.91531	1.2082	4.79549	0.593986	4.26406	0.733644	4.08587	3.12168	4.72058	5.5368	2.5045
2060	9.97892	2.24579	6.20527	0.828702	4.96694	0.960387	4.64823	3.33246	5.42234	5.999	2.78365
2070	12.1756	2.58667	7.46818	1.01521	5.59815	1.26415	5.535	3.40503	6.23689	6.12564	3.04654
2080	14.402	2.64061	8.58949	1.19554	6.04219	1.53554	6.66345	3.21492	7.05921	6.10376	3.30837
2090	16.4325	2.7815	9.64689	1.40245	6.52341	1.76641	7.28524	3.15468	7.85751	5.97554	3.61481
2100	17.8055	3.26521	10.6545	1.56851	7.32561	2.03389	7.20875	3.44532	8.82532	5.81323	3.93017
Total Biomass Ash (Mt/yr)
	RCP2.6		RCP4.5		RCP6.0		SSP1		SSP2		SSP3		SSP4		SSP5
	Average	St.Error±	Average	St.Error±	Average	St.Error±	Average	St.Error±	Average	St.Error±	Average	St.Error±	Average	St.Error±	Average	St.Error±
2005	176.676	29.672	174.85	29.0364	178.578	29.747	159.938	25.7016	175.916	28.2693	167.544	26.9239	168.146	27.0207	202.704	32.574
2010	198.951	32.6738	195.036	32.0594	195.812	32.4613	191.878	30.8343	199.697	32.0909	179.29	28.8114	187.092	30.0652	217.227	34.9077
2020	217.304	41.1734	216.006	38.4585	232.626	38.4192	149.439	24.0145	226.049	36.3255	210.503	33.8273	243.836	39.1838	239.447	38.4785
2030	256.351	63.6968	236.027	45.5621	243.566	43.7848	178.488	28.6825	222.695	35.7864	246.711	39.6458	304.396	48.9157	200.852	32.2764
2040	321.048	79.1927	270.013	55.7393	257.377	54.7299	247.736	39.8106	211.414	33.9736	283.223	45.5132	351.047	56.4124	167.268	26.8795
2050	478.494	113.584	331.817	67.3234	295.045	69.4615	282.716	45.4316	215.999	34.7105	326.633	52.489	383.11	61.5648	173.295	27.848
2060	690.476	190.942	429.364	89.7142	343.68	86.4066	321.627	51.6846	230.584	37.0543	375.191	60.2921	415.092	66.7041	192.61	30.952
2070	842.475	224.417	516.749	108.766	387.356	107.358	382.985	61.5447	235.605	37.8612	431.552	69.3492	423.854	68.1122	210.8	33.875
2080	996.525	242.958	594.336	126.353	418.08	125.709	461.067	74.0923	222.451	35.7473	488.451	78.4928	422.34	67.869	228.918	36.7865
2090	1137.02	265.38	667.501	144.647	451.377	142.127	504.091	81.0061	218.283	35.0775	543.688	87.3692	413.468	66.4432	250.121	40.1938
2100	1232.03	300.404	737.219	160.667	506.884	162.605	498.798	80.1556	238.394	38.3093	610.654	98.1305	402.237	64.6385	271.942	43.7003
Total Coal Extraction (Gt/yr)
	RCP2.6		RCP4.5		RCP6.0		SSP1	SSP2	SSP3	SSP4	SSP5
	Average	St.Error±	Average	St.Error±	Average	St.Error±	BASELINE	BASELINE	BASELINE	BASELINE	BASELINE
2005	5.61807	0.0652998	5.58917	0.0614266	5.62546	0.0605316	5.44397	5.6149	5.47356	5.75671	5.65661
2010	6.52095	0.093778	6.45245	0.0993633	6.38636	0.0956119	6.71677	6.46826	6.22193	6.63146	6.26764
2020	6.84835	0.581322	7.07738	0.478832	7.02429	0.589932	7.34605	6.65513	8.12318	9.12894	6.33707
2030	4.55662	0.656068	7.08847	0.854317	7.86229	1.07434	7.88262	7.65966	10.2879	11.6173	7.58226
2040	3.00963	0.767205	6.19016	0.879346	7.99901	1.10113	8.34671	8.3816	12.2074	12.8735	10.8133
2050	2.49378	0.693374	5.81342	0.551314	8.81935	0.760683	8.34224	9.59004	14.1952	13.3212	16.3588
2060	2.51788	0.732402	5.80389	0.427803	10.3889	0.993914	8.55398	11.6121	16.0584	13.8793	24.5938
2070	2.68594	1.04991	5.64175	0.528326	10.647	1.40013	8.45872	13.5103	18.1486	13.6855	32.5834
2080	2.31998	1.15392	5.32032	0.6531	9.79298	1.32006	7.35965	15.6458	20.2895	12.1783	38.3974
2090	1.86525	1.01409	5.10565	0.966039	9.24624	1.39084	6.35716	16.7331	22.6125	11.0192	40.5869
2100	1.40618	0.795778	5.15534	1.49648	8.86708	1.81645	5.37374	16.6221	25.1268	10.1001	41.1146
Total Coal Ash Production (Mt/yr)
	RCP2.6		RCP4.5		RCP6.0		SSP1		SSP2		SSP3		SSP4		SSP5
	Average	St.Error±	Average	St.Error±	Average	St.Error±	Average	St.Error±	Average	St.Error±	Average	St.Error±	Average	St.Error±	Average	St.Error±
2005	576.114	27.9615	573.151	27.5153	576.872	27.5516	558.261	20.8651	575.789	21.5202	561.295	20.9785	590.331	22.0637	580.066	21.6801
2010	668.13	32.8653	661.112	33.1371	654.34	32.6079	688.193	25.4089	662.731	24.4688	637.493	23.537	679.453	25.0862	642.176	23.7099
2020	701.074	82.5402	724.521	71.8952	719.086	83.6811	752.025	27.4237	681.294	24.8444	831.581	30.3248	934.542	34.0795	648.734	23.6571
2030	466.068	87.437	725.035	111.036	804.184	135.096	806.263	29.0343	783.458	28.2131	1052.28	37.8937	1188.27	42.7906	775.542	27.928
2040	307.572	97.6677	632.61	111.804	817.467	136.845	853.001	30.3282	856.566	30.4549	1247.55	44.356	1315.62	46.7765	1105.08	39.2906
2050	254.636	88.0236	593.599	74.8386	900.53	100.452	851.812	29.8965	979.223	34.3684	1449.45	50.872	1360.2	47.7398	1670.37	58.626
2060	256.876	90.8587	592.117	60.2772	1059.88	124.841	872.684	30.2295	1184.67	41.0367	1638.29	56.75	1415.97	49.0489	2509.07	86.9135
2070	273.787	123.517	575.081	69.1815	1085.28	165.1	862.224	29.4717	1377.15	47.0724	1849.94	63.2329	1395	47.6826	3321.32	113.526
2080	236.28	132.004	541.851	80.0082	997.371	153.382	749.547	25.2759	1593.45	53.7338	2066.4	69.6822	1240.3	41.825	3910.6	131.872
2090	189.804	113.379	519.54	109.548	940.877	156.329	646.89	21.5164	1702.72	56.6347	2301	76.5344	1121.29	37.2957	4130.03	137.37
2100	142.967	81.0427	524.144	153.116	901.518	187.031	546.349	17.9204	1689.97	55.4314	2554.65	83.7932	1026.88	33.682	4180.13	137.109
