# Supplementary material for: The negative emission potential of alkaline materials
Source: Nat Commun. 2019 Mar 28;10:1401. doi: 10.1038/s41467-019-09475-5 (PMC6438983; doi:10.1038/s41467-019-09475-5)
Supplement: Supplementary file 9 — Supplementary Data 6 [file 41467_2019_9475_MOESM9_ESM.xlsx]

## Sheet: F
Supplementary Data 6: Steel and slag production
Total Steel Production (Mt/yr)
	RCP2.6		RCP4.5		RCP6.0		SSP1		SSP2		SSP3		SSP4		SSP5
	Average	St.Error±	Average	St.Error±	Average	St.Error±	Average	St.Error±	Average	St.Error±	Average	St.Error±	Average	St.Error±	Average	St.Error±
1960	430.272	75.319	430.272	75.319	430.272	75.319	430.169	75.319	430.272	75.319	430.272	75.319	430.272	75.319	430.272	75.319
1965	472.131	81.5514	472.131	81.5514	472.131	81.5514	472.021	81.5514	472.131	81.5514	472.131	81.5514	472.131	81.5514	472.131	81.5514
1975	586.425	92.7085	586.425	92.7085	586.425	92.7085	586.307	92.7084	586.425	92.7085	586.425	92.7085	586.425	92.7085	586.425	92.7085
1985	725.816	100.344	725.816	100.344	725.816	100.344	725.699	100.343	725.816	100.344	725.816	100.344	725.816	100.344	725.816	100.344
1995	983.943	96.1683	983.943	96.1683	983.943	96.1683	983.863	96.1683	983.943	96.1683	983.943	96.1683	983.943	96.1683	983.943	96.1683
2005	1250.96	97.3143	1250.96	97.3143	1250.96	97.3143	1250.9	97.3143	1250.96	97.3143	1250.96	97.3143	1250.96	97.3143	1250.96	97.3143
2010	1380.97	99.6203	1363.14	105.249	1356.09	105.486	1391.49	95.3032	1441.93	99.2935	1293.41	92.6455	1380.63	96.2205	1308.77	90.3975
2020	1711.2	100.756	1674.33	114.123	1641.22	110.736	1808.72	91.4178	1776.23	90.7267	1521.83	81.7764	1659.84	86.1965	1608.7	80.9733
2030	2276.7	258.58	2168.6	309.499	2104.73	322.11	2426.93	85.1419	2584.25	100.858	1753.31	77.4674	2018.48	79.7506	2038.85	67.5045
2040	2894.05	491.171	2706.64	604.865	2611.39	655.659	3093.71	83.267	3353.59	108.331	1938.74	78.4637	2376.45	77.917	2603.06	63.5816
2050	3458.87	651.941	3216.65	836.04	3111.91	937.463	3618.58	83.8715	4124.97	115.41	2087.12	80.8842	2686.94	78.2262	3087.06	65.3716
2060	3904.95	735.656	3646.39	982.332	3570.12	1136.99	3904.62	83.0501	4872.36	121.52	2208.4	83.0757	2939.17	78.6417	3389.63	67.0563
2070	4195.17	775.712	3970.51	1041.94	3934.16	1236.23	4033.01	81.3736	5617.9	127.612	2322.26	84.0839	3138.06	78.4931	3314.41	63.5209
2080	4418	765.68	4253.87	1045.35	4289.62	1260.21	4013	78.4986	6278.97	133.121	2425.12	84.4349	3287.07	78.2196	3387.4	64.1292
2090	4506.22	771.247	4434.17	1033.11	4551.96	1236.14	3872.3	74.3658	6873.4	138.804	2527.31	84.5096	3389.76	77.4914	3260.48	61.4848
2100	4434.38	765.473	4483.63	1013.64	4678.44	1178.87	3640.13	69.1977	7154.87	139.948	2636.68	84.2869	3434.99	75.939	3070.57	57.8485
Total Slag Production (Mt/yr)
	RCP2.6		RCP4.5		RCP6.0		SSP1		SSP2		SSP3		SSP4		SSP5
	Average	St.Error±	Average	St.Error±	Average	St.Error±	Average	St.Error±	Average	St.Error±	Average	St.Error±	Average	St.Error±	Average	St.Error±
1960	129.703	24.3091	129.703	24.3091	129.703	24.3091	129.672	24.3083	129.703	24.3091	129.703	24.3091	129.703	24.3091	129.703	24.3091
1965	142.321	26.3658	142.321	26.3658	142.321	26.3658	142.288	26.365	142.321	26.3658	142.321	26.3658	142.321	26.3658	142.321	26.3658
1975	176.775	30.3488	176.775	30.3488	176.775	30.3488	176.739	30.3479	176.775	30.3488	176.775	30.3488	176.775	30.3488	176.775	30.3488
1985	218.793	33.6048	218.793	33.6048	218.793	33.6048	218.758	33.6038	218.793	33.6048	218.793	33.6048	218.793	33.6048	218.793	33.6048
1995	296.604	35.1152	296.604	35.1152	296.604	35.1152	296.58	35.1143	296.604	35.1152	296.604	35.1152	296.604	35.1152	296.604	35.1152
2005	377.094	38.6474	377.094	38.6474	377.094	38.6474	377.078	38.6467	377.094	38.6474	377.094	38.6474	377.094	38.6474	377.094	38.6474
2010	416.287	40.8975	410.911	41.9314	408.785	41.8937	419.458	40.0926	434.663	41.6625	389.891	38.1581	416.184	40.1421	394.523	37.8747
2020	515.831	45.8582	504.717	48.1222	494.735	46.9261	545.228	45.5608	535.434	44.9181	458.747	39.2463	500.349	42.2385	484.933	40.4607
2030	686.297	90.4508	653.712	103.045	634.461	105.98	731.584	54.949	779.007	60.0314	528.525	42.194	608.459	47.0402	614.599	45.5991
2040	872.395	159.167	815.903	190.351	787.188	204.563	932.581	66.7679	1010.92	74.637	584.424	45.4759	716.368	53.0453	784.677	55.4591
2050	1042.66	208.563	969.641	260.262	938.068	289.503	1090.8	76.6254	1243.45	89.54	629.152	48.395	809.963	58.6954	930.577	64.7659
2060	1177.13	235.357	1099.19	305.144	1076.19	350.247	1177.03	81.9526	1468.75	104.077	665.71	50.8245	885.996	63.3789	1021.78	70.6837
2070	1264.61	248.7	1196.89	324.167	1185.93	381.039	1215.73	84.2418	1693.48	118.7	700.033	52.9579	945.952	67.0559	999.111	68.9371
2080	1331.78	247.439	1282.31	326.62	1293.08	389.646	1209.7	83.6047	1892.76	131.746	731.039	54.8162	990.87	69.8145	1021.11	70.3878
2090	1358.38	249.647	1336.66	324.047	1372.16	383.808	1167.28	80.5539	2071.95	143.583	761.843	56.6379	1021.82	71.6712	982.855	67.7301
2100	1336.72	247.5	1351.57	318.694	1410.29	367.717	1097.3	75.6635	2156.8	149.06	794.814	58.5632	1035.46	72.3715	925.606	63.7804
