# Supplementary material for: The negative emission potential of alkaline materials
Source: Nat Commun. 2019 Mar 28;10:1401. doi: 10.1038/s41467-019-09475-5 (PMC6438983; doi:10.1038/s41467-019-09475-5)
Supplement: Supplementary file 10 — Supplementary Data 7 [file 41467_2019_9475_MOESM10_ESM.xlsx]

## Sheet: G
Supplementary Data 7: Lime production
Total Lime Production (Mt/yr)
	RCP2.6		RCP4.5		RCP6.0		SSP1		SSP2		SSP3		SSP4		SSP5
	Average	St.Error±	Average	St.Error±	Average	St.Error±	Average	St.Error±	Average	St.Error±	Average	St.Error±	Average	St.Error±	Average	St.Error±
1960	75.5607	57.7465	75.5607	57.7465	75.5607	57.7465	75.5607	57.7465	75.5607	57.7465	75.5607	57.7465	75.5607	57.7465	75.5607	57.7465
1965	83.3581	61.58	83.3581	61.58	83.3581	61.58	83.3581	61.58	83.3581	61.58	83.3581	61.58	83.3581	61.58	83.3581	61.58
1975	97.5336	57.6987	97.5336	57.6987	97.5336	57.6987	97.5336	57.6987	97.5336	57.6987	97.5336	57.6987	97.5336	57.6987	97.5336	57.6987
1985	141.011	60.4922	141.011	60.4922	141.011	60.4922	141.011	60.4922	141.011	60.4922	141.011	60.4922	141.011	60.4922	141.011	60.4922
1995	209.797	42.4778	209.797	42.4778	209.797	42.4778	209.797	42.4778	209.797	42.4778	209.797	42.4778	209.797	42.4778	209.797	42.4778
2005	272.076	35.2963	272.076	35.2963	272.076	35.2963	272.076	35.2963	272.076	35.2963	272.076	35.2963	272.076	35.2963	272.076	35.2963
2010	300.088	32.5562	296.29	36.5352	294.794	36.5304	302.289	31.1018	313.306	32.5466	281.355	31.3609	300.114	31.848	284.405	29.7034
2020	359.899	26.4397	352.77	31.1781	346.073	30.7178	379.815	24.1494	373.696	24.1051	322.858	22.3816	350.207	23.1163	337.56	21.3429
2030	439.281	56.8519	423.189	70.5814	413.235	74.5759	461.523	20.4177	509.598	24.3625	357.805	19.2816	399.531	19.3004	379.034	16.2208
2040	500.943	83.3014	481.148	109.469	470.691	123.041	518.969	20.5422	617.024	26.08	386.489	19.072	440.008	18.7356	409.899	15.8956
2050	544.391	82.8909	525.095	115.726	517.869	137.926	547.729	21.0723	707.517	28.3038	410.667	19.5187	470.755	19.0706	431.84	16.4624
2060	568.521	75.518	552.595	103.897	552.217	127.765	548.507	20.9167	778.536	30.3043	430.392	19.9812	491.317	19.4186	442.014	16.7967
2070	573.451	77.9789	563.559	94.626	568.908	112.602	537.293	20.4297	836.578	32.1033	446.716	20.1749	502.418	19.5672	416.766	15.8299
2080	577.902	82.0634	573.587	96.5441	587.061	109.476	516.727	19.6313	879.345	33.5249	459.876	20.2492	507.787	19.6088	419.724	15.9416
2090	572.742	90.3384	575.861	107.547	597.144	119.746	488.104	18.5398	916.55	34.8514	471.745	20.2949	507.431	19.4875	402.068	15.271
2100	554.002	94.0192	567.768	116.767	595.879	129.408	453.289	17.2166	921.222	34.9987	482.927	20.3108	499.842	19.1246	378.207	14.3647
