# Supplementary material for: The negative emission potential of alkaline materials
Source: Nat Commun. 2019 Mar 28;10:1401. doi: 10.1038/s41467-019-09475-5 (PMC6438983; doi:10.1038/s41467-019-09475-5)
Supplement: Supplementary file 11 — Supplementary Data 8 [file 41467_2019_9475_MOESM11_ESM.xlsx]

## Sheet: H
Supplementary Data 8: Nickel and nickel tailings production
Total Ni Production (Mt/yr)
	RCP2.6		RCP4.5		RCP6.0		SSP1		SSP2		SSP3		SSP4		SSP5
	Average	St.Error±	Average	St.Error±	Average	St.Error±	Average	St.Error±	Average	St.Error±	Average	St.Error±	Average	St.Error±	Average	St.Error±
1960	0.583997	1.59554	0.583997	1.59554	0.583997	1.59554	0.583997	1.59554	0.583997	1.59554	0.583997	1.59554	0.583997	1.59554	0.583997	1.59554
1965	0.630358	1.73731	0.630358	1.73731	0.630358	1.73731	0.630358	1.73731	0.630358	1.73731	0.630358	1.73731	0.630358	1.73731	0.630358	1.73731
1975	0.714124	2.0432	0.714124	2.0432	0.714124	2.0432	0.714124	2.0432	0.714124	2.0432	0.714124	2.0432	0.714124	2.0432	0.714124	2.0432
1985	0.806523	2.31084	0.806523	2.31084	0.806523	2.31084	0.806523	2.31084	0.806523	2.31084	0.806523	2.31084	0.806523	2.31084	0.806523	2.31084
1995	1.04629	2.42836	1.04629	2.42836	1.04629	2.42836	1.04629	2.42836	1.04629	2.42836	1.04629	2.42836	1.04629	2.42836	1.04629	2.42836
2005	1.42301	2.58309	1.42301	2.58309	1.42301	2.58309	1.42301	2.58309	1.42301	2.58309	1.42301	2.58309	1.42301	2.58309	1.42301	2.58309
2010	1.65563	2.58993	1.62858	2.57311	1.61725	2.56773	1.67456	2.59261	1.73071	2.69847	1.52421	2.49932	1.64774	2.60916	1.56862	2.45533
2020	2.41646	2.48712	2.35023	2.45859	2.29737	2.41988	2.56744	2.60697	2.5056	2.58387	2.08399	2.31348	2.31867	2.44968	2.28915	2.31029
2030	3.98386	2.50759	3.70767	2.51334	3.55244	2.49622	4.36912	2.48785	4.32092	2.94076	2.70333	2.24062	3.34721	2.32406	3.82914	1.97042
2040	6.13233	2.76713	5.49224	2.93685	5.17725	3.00867	6.88559	2.38324	6.41622	3.15905	3.164	2.28371	4.49594	2.27357	6.3791	1.78502
2050	8.48274	3.15419	7.46506	3.5396	7.01265	3.7593	9.4134	2.32357	8.86831	3.32242	3.50633	2.35907	5.5837	2.26298	9.10555	1.76302
2060	10.7906	3.49425	9.46962	4.0979	8.98834	4.49852	11.4342	2.24294	11.68	3.42779	3.78604	2.42542	6.57785	2.24865	11.4386	1.76983
2070	12.8843	3.76662	11.4303	4.50843	10.9888	5.07803	13.0038	2.16096	14.9867	3.51555	4.08831	2.45666	7.5	2.21551	12.3431	1.66157
2080	14.806	3.93619	13.3994	4.82881	13.146	5.55822	13.9532	2.06487	18.4848	3.59152	4.38994	2.46709	8.29168	2.18201	13.4318	1.67308
2090	16.2261	4.03549	15.105	5.03087	15.1586	5.8564	14.3006	1.94626	22.124	3.6871	4.71174	2.46754	8.97014	2.13864	13.39	1.60332
2100	16.9141	3.98067	16.3226	5.05426	16.746	5.87154	14.0747	1.8067	24.8856	3.68119	5.08501	2.45662	9.49963	2.07549	12.8149	1.50854
Total Ni Laterite Gangue Production (Mt/y)
	RCP2.6		RCP4.5		RCP6.0		SSP1		SSP2		SSP3		SSP4		SSP5
	Average	St.Error±	Average	St.Error±	Average	St.Error±	Average	St.Error±	Average	St.Error±	Average	St.Error±	Average	St.Error±	Average	St.Error±
1960	28.5183	47.149	28.5183	47.149	28.5183	47.149	28.5183	47.149	28.5183	47.149	28.5183	47.149	28.5183	47.149	28.5183	47.149
1965	30.7823	51.333	30.7823	51.333	30.7823	51.333	30.7823	51.333	30.7823	51.333	30.7823	51.333	30.7823	51.333	30.7823	51.333
1975	34.8728	60.3451	34.8728	60.3451	34.8728	60.3451	34.8728	60.3451	34.8728	60.3451	34.8728	60.3451	34.8728	60.3451	34.8728	60.3451
1985	39.3849	68.2488	39.3849	68.2488	39.3849	68.2488	39.3849	68.2488	39.3849	68.2488	39.3849	68.2488	39.3849	68.2488	39.3849	68.2488
1995	51.0936	71.9267	51.0936	71.9267	51.0936	71.9267	51.0936	71.9267	51.0936	71.9267	51.0936	71.9267	51.0936	71.9267	51.0936	71.9267
2005	69.4899	76.9146	69.4899	76.9146	69.4899	76.9146	69.4899	76.9146	69.4899	76.9146	69.4899	76.9146	69.4899	76.9146	69.4899	76.9146
2010	80.8493	77.4788	79.5285	76.9485	78.9753	76.7742	81.7738	77.5883	84.5157	80.7356	74.4315	74.6469	80.464	78.0203	76.6004	73.4508
2020	118.003	76.1416	114.769	75.1724	112.187	73.9496	125.376	79.8979	122.356	79.0914	101.768	70.4287	113.227	74.843	111.786	70.8407
2030	194.543	81.7219	181.057	80.8425	173.476	79.8277	213.357	82.7509	211.003	94.5281	132.012	70.0593	163.454	74.4626	186.988	67.1409
2040	299.46	97.8616	268.202	99.1163	252.82	99.6333	336.244	92.9848	313.323	108.913	154.508	72.7327	219.55	77.8228	311.51	77.2284
2050	414.237	119.451	364.541	123.335	342.448	126.796	459.684	107.98	433.066	125.447	171.225	75.9757	272.668	82.954	444.651	96.0886
2060	526.935	140.476	462.429	146.875	438.927	154.406	558.364	121.124	570.371	144.624	184.884	78.7865	321.216	88.21	558.58	114.198
2070	629.179	159.238	558.175	166.908	536.615	178.288	635.014	131.874	731.847	168.552	199.645	80.7898	366.247	93.1623	602.75	120.086
2080	723.02	175.18	654.331	185.209	641.96	200.765	681.376	138.068	902.666	195.263	214.374	82.3006	404.907	97.6732	655.913	129.117
2090	792.37	186.691	737.621	199.656	740.239	218.504	698.343	139.385	1080.38	224.512	230.088	83.7061	438.038	101.508	653.871	128.005
2100	825.965	190.463	797.083	207.582	817.755	227.814	687.309	135.903	1215.24	246.225	248.316	85.143	463.895	104.149	625.792	122.23
Total Ni Sulphide Gangue Production (Mt/y)
	RCP2.6		RCP4.5		RCP6.0		SSP1		SSP2		SSP3		SSP4		SSP5
	Average	St.Error±	Average	St.Error±	Average	St.Error±	Average	St.Error±	Average	St.Error±	Average	St.Error±	Average	St.Error±	Average	St.Error±
1960	54.5342	62.6905	54.5342	62.6905	54.5342	62.6905	54.5342	62.6905	54.5342	62.6905	54.5342	62.6905	54.5342	62.6905	54.5342	62.6905
1965	58.8634	68.2	58.8634	68.2	58.8634	68.2	58.8634	68.2	58.8634	68.2	58.8634	68.2	58.8634	68.2	58.8634	68.2
1975	66.6856	79.9147	66.6856	79.9147	66.6856	79.9147	66.6856	79.9147	66.6856	79.9147	66.6856	79.9147	66.6856	79.9147	66.6856	79.9147
1985	75.3139	90.3708	75.3139	90.3708	75.3139	90.3708	75.3139	90.3708	75.3139	90.3708	75.3139	90.3708	75.3139	90.3708	75.3139	90.3708
1995	97.7038	97.2862	97.7038	97.2862	97.7038	97.2862	97.7038	97.2862	97.7038	97.2862	97.7038	97.2862	97.7038	97.2862	97.7038	97.2862
2005	132.882	107.892	132.882	107.892	132.882	107.892	132.882	107.892	132.882	107.892	132.882	107.892	132.882	107.892	132.882	107.892
2010	154.604	111.973	152.078	110.962	151.021	110.592	156.372	112.392	161.615	116.766	142.332	106.791	153.867	112.453	146.479	106.137
2020	225.651	124.441	219.467	122.131	214.531	119.848	239.75	131.235	233.975	129.17	194.605	112.064	216.519	121.165	213.763	116.623
2030	372.016	165.867	346.226	158.225	331.73	153.562	407.992	176.6	403.491	184.653	252.44	124.946	312.566	144.063	357.569	150.824
2040	572.643	234.854	512.87	218.363	483.456	210.457	642.983	253.051	599.152	250.188	295.458	138.143	419.835	176.37	595.686	229.395
2050	792.126	314.685	697.094	288.743	654.848	278.988	879.032	335.345	828.131	329.335	327.425	149.242	521.411	209.831	850.285	320.202
2060	1007.63	393.513	884.281	359.854	839.339	351.768	1067.73	402.312	1090.69	421.775	353.544	158.523	614.246	241.377	1068.15	399.181
2070	1203.15	465.098	1067.37	427.709	1026.14	422.815	1214.31	454.751	1399.48	532.169	381.771	167.811	700.357	270.994	1152.61	429.319
2080	1382.6	530.25	1251.25	494.975	1227.59	497.521	1302.96	486.37	1726.13	650.124	409.937	176.808	774.285	296.723	1254.27	466.487
2090	1515.21	578.335	1410.52	552.59	1415.52	565.444	1335.41	497.52	2065.96	773.758	439.986	186.371	837.64	318.841	1250.37	464.721
2100	1579.45	600.726	1524.22	592.469	1563.75	616.418	1314.31	489.086	2323.84	867.433	474.843	197.464	887.084	335.971	1196.67	444.641
