# Supplementary material for: The negative emission potential of alkaline materials
Source: Nat Commun. 2019 Mar 28;10:1401. doi: 10.1038/s41467-019-09475-5 (PMC6438983; doi:10.1038/s41467-019-09475-5)
Supplement: Supplementary file 12 — Supplementary Data 9 [file 41467_2019_9475_MOESM12_ESM.xlsx]

## Sheet: I
Supplementary Data 9: PGM and PGM tailings production
Total PGM Extraction (Kt/yr)
	RCP2.6		RCP4.5		RCP6.0		SSP1		SSP2		SSP3		SSP4		SSP5
	Average	St.Error±	Average	St.Error±	Average	St.Error±	Average	St.Error±	Average	St.Error±	Average	St.Error±	Average	St.Error±	Average	St.Error±
1960	0.217743	0.758558	0.217743	0.758558	0.217743	0.758558	0.217743	0.758558	0.217743	0.758558	0.217743	0.758558	0.217743	0.758558	0.217743	0.758558
1965	0.234497	0.829038	0.234497	0.829038	0.234497	0.829038	0.234497	0.829038	0.234497	0.829038	0.234497	0.829038	0.234497	0.829038	0.234497	0.829038
1975	0.258587	0.997275	0.258587	0.997275	0.258587	0.997275	0.258587	0.997275	0.258587	0.997275	0.258587	0.997275	0.258587	0.997275	0.258587	0.997275
1985	0.271428	1.16185	0.271428	1.16185	0.271428	1.16185	0.271428	1.16185	0.271428	1.16185	0.271428	1.16185	0.271428	1.16185	0.271428	1.16185
1995	0.263229	1.30296	0.263229	1.30296	0.263229	1.30296	0.263229	1.30296	0.263229	1.30296	0.263229	1.30296	0.263229	1.30296	0.263229	1.30296
2005	0.263339	1.29084	0.263339	1.29084	0.263339	1.29084	0.263339	1.29084	0.263339	1.29084	0.263339	1.29084	0.263339	1.29084	0.263339	1.29084
2010	0.240991	1.13121	0.238195	1.12214	0.237135	1.1191	0.242512	1.13397	0.251523	1.17923	0.227448	1.0852	0.241354	1.13797	0.228415	1.07245
2020	0.280028	1.03887	0.27302	1.02435	0.267196	1.0075	0.296933	1.09102	0.290481	1.07957	0.244964	0.958894	0.269915	1.02084	0.26451	0.967484
2030	0.451488	1.05635	0.417337	1.04211	0.398602	1.02894	0.500224	1.07595	0.483848	1.25278	0.300781	0.936932	0.374228	0.988273	0.446659	0.858722
2040	0.752786	1.10448	0.654689	1.1275	0.60833	1.13392	0.87728	1.03725	0.738966	1.35076	0.345143	0.946483	0.514817	0.97034	0.883618	0.778758
2050	1.14952	1.19366	0.962547	1.27894	0.882216	1.32432	1.35195	0.988392	1.07557	1.40981	0.375809	0.961947	0.661028	0.956909	1.507	0.737912
2060	1.61574	1.28936	1.3265	1.45034	1.22051	1.55188	1.83278	0.918467	1.5143	1.42872	0.398453	0.970516	0.804064	0.935175	2.23234	0.70227
2070	2.14275	1.38189	1.75257	1.60756	1.62654	1.77102	2.31317	0.846859	2.10858	1.42394	0.423593	0.965188	0.946991	0.901784	2.81836	0.62759
2080	2.72408	1.48024	2.25065	1.775	2.12775	2.01068	2.72706	0.774916	2.84234	1.40045	0.448557	0.951136	1.07517	0.865952	3.51716	0.607496
2090	3.2948	1.55198	2.78244	1.91749	2.69369	2.22238	3.05417	0.701327	3.73706	1.37616	0.475717	0.932889	1.19125	0.825267	3.926	0.563787
2100	3.91605	1.62528	3.41408	2.07415	3.39052	2.44357	3.3726	0.649027	4.78629	1.35875	0.526705	0.941872	1.33476	0.803784	4.22552	0.533462
Total PGM ultramafic ore (Mt/yr)
	RCP2.6		RCP4.5		RCP6.0		SSP1		SSP2		SSP3		SSP4		SSP5
	Average	St.Error±	Average	St.Error±	Average	St.Error±	Average	St.Error±	Average	St.Error±	Average	St.Error±	Average	St.Error±	Average	St.Error±
1960	38.6364	134.715	38.6364	134.715	38.6364	134.715	38.6364	134.715	38.6364	134.715	38.6364	134.715	38.6364	134.715	38.6364	134.715
1965	41.6092	147.228	41.6092	147.228	41.6092	147.228	41.6092	147.228	41.6092	147.228	41.6092	147.228	41.6092	147.228	41.6092	147.228
1975	45.8837	177.081	45.8837	177.081	45.8837	177.081	45.8837	177.081	45.8837	177.081	45.8837	177.081	45.8837	177.081	45.8837	177.081
1985	48.1623	206.277	48.1623	206.277	48.1623	206.277	48.1623	206.277	48.1623	206.277	48.1623	206.277	48.1623	206.277	48.1623	206.277
1995	46.7074	231.297	46.7074	231.297	46.7074	231.297	46.7074	231.297	46.7074	231.297	46.7074	231.297	46.7074	231.297	46.7074	231.297
2005	46.7269	229.146	46.7269	229.146	46.7269	229.146	46.7269	229.146	46.7269	229.146	46.7269	229.146	46.7269	229.146	46.7269	229.146
2010	42.7614	200.818	42.2653	199.206	42.0772	198.666	43.0314	201.309	44.6302	209.343	40.3583	192.647	42.8258	202.018	40.53	190.387
2020	49.6881	184.477	48.4447	181.896	47.4112	178.903	52.6879	193.741	51.5429	191.704	43.4664	170.263	47.8937	181.27	46.9347	171.805
2030	80.112	187.797	74.0522	185.223	70.7279	182.863	88.7598	191.35	85.854	222.64	53.3706	166.429	66.403	175.623	79.2552	152.804
2040	133.574	196.932	116.168	200.771	107.942	201.81	155.665	185.427	131.122	240.431	61.2422	168.178	91.3492	172.685	156.789	140.039
2050	203.97	213.857	170.794	228.281	156.54	236.08	239.89	178.793	190.85	251.681	66.6836	170.961	117.293	170.643	267.402	136.55
2060	286.697	232.526	235.374	259.599	216.568	277.148	325.208	169.652	268.697	256.486	70.7014	172.513	142.673	167.221	396.106	137.199
2070	380.209	251.318	310.976	288.785	288.613	317.021	410.449	161.613	374.146	258.417	75.1623	171.609	168.034	161.855	500.09	132.869
2080	483.361	271.836	399.356	320.229	377.548	360.947	483.889	154.353	504.345	259.023	79.5919	169.163	190.778	156.123	624.085	140.716
2090	584.63	288.124	493.716	347.682	477.969	400.378	541.931	147.157	663.103	262.417	84.4113	165.983	211.375	149.605	696.63	142.132
2100	694.864	305.469	605.795	378.364	601.614	442.268	598.434	144.171	849.278	270.7	93.4586	167.674	236.84	146.696	749.776	144.113
